# Supplementary material for: Analysis of risk factors for recurrence after middle meningeal artery embolization combined with burr hole drainage in patients with chronic subdural hematoma
Source: Medicine (Baltimore). 2025 Oct 24;104(43):e45116. doi: 10.1097/MD.0000000000045116 (PMC12558344; doi:10.1097/MD.0000000000045116)
Supplement: Supplementary file 1 [file medi-104-e45116-s001.xlsx]

## Sheet: Sheet1
Group	Gender	Age	Hypertension	Diabetes	Coronary heart disease	Smoking history	Drinking history	History of head trauma	Duration of illness	GCS score at admission	Preoperative hematoma volume	Preoperative midline shift	Preoperative PLT	Postoperative drainage volume	Postoperative statin use	Postoperative hyperbaric oxygen therapy
1	0	1	0	1	0	0	1	1	1	9	116	0	207	0	1	0
1	1	1	1	0	1	1	0	1	0	10	124	1	188	1	0	0
1	0	1	0	0	0	0	1	1	1	11	105	1	237	0	0	1
1	1	0	0	0	0	0	0	0	1	11	112	0	198	1	1	0
1	0	1	1	0	0	0	0	0	0	13	100	0	205	0	0	0
1	1	1	0	1	0	0	1	1	0	10	120	1	190	1	0	1
1	0	1	0	0	0	0	1	1	1	10	100	1	231	0	0	0
1	1	0	0	0	0	0	0	1	1	15	130	1	218	0	0	0
1	0	1	0	1	1	0	1	1	1	12	100	1	210	0	0	0
1	1	1	0	0	0	0	1	0	1	14	105	0	227	1	0	0
1	1	1	1	0	0	1	1	1	1	12	114	0	223	0	1	0
1	1	1	0	1	1	1	0	0	0	11	85	1	239	1	0	0
1	0	1	0	0	1	0	1	1	1	13	110	1	199	0	0	0
1	1	0	0	0	0	0	0	0	1	10	110	0	217	1	0	1
1	1	1	1	0	0	1	0	1	1	10	118	0	216	0	0	0
1	1	0	0	0	0	0	1	1	0	12	105	1	223	1	0	0
1	0	1	0	1	0	0	1	1	1	14	100	1	198	0	0	0
1	1	1	1	0	0	0	0	1	1	14	100	1	221	1	1	0
1	0	1	0	0	0	0	1	1	1	13	130	1	193	0	0	1
1	1	1	1	0	1	1	0	0	0	14	145	1	232	1	0	0
1	1	1	0	1	0	0	0	1	1	11	113	1	202	0	1	0
1	1	0	0	0	0	0	1	1	0	11	100	0	228	1	0	0
1	0	1	0	1	0	0	1	1	1	12	115	0	184	0	1	0
1	1	0	1	0	0	1	0	0	1	12	118	1	220	1	0	0
1	1	1	0	0	0	0	1	1	1	14	126	1	228	0	0	0
1	1	0	0	1	0	0	1	0	1	13	119	1	206	1	1	0
1	1	1	0	0	1	0	1	1	1	12	107	1	215	0	0	0
1	1	0	1	0	0	1	0	0	0	9	135	1	208	1	1	0
1	0	1	0	1	0	0	1	1	1	13	130	1	242	0	0	0
1	1	0	0	0	0	0	0	1	1	14	120	0	192	1	0	0
1	0	1	0	0	0	0	0	1	1	12	106	1	249	0	0	0
1	1	1	1	0	0	1	1	0	0	15	100	1	200	1	1	0
1	1	1	1	0	1	1	1	1	1	11	113	1	210	0	0	0
1	1	1	0	0	0	0	0	0	1	8	119	1	220	1	1	0
1	0	1	0	1	0	0	0	1	0	14	100	1	207	0	0	0
0	1	1	1	0	0	1	1	1	1	13	84	0	195	0	1	0
0	0	0	0	1	1	0	1	1	0	15	70	0	190	1	0	1
0	1	1	0	0	0	0	0	0	1	12	71	1	250	0	0	1
0	0	0	0	0	0	0	1	1	0	15	92	0	212	0	0	1
0	1	0	0	1	0	0	0	0	1	13	87	0	205	0	0	0
0	0	1	1	0	0	1	0	1	1	13	90	1	172	0	1	1
0	1	0	0	0	0	0	1	0	1	15	91	0	227	0	0	1
0	0	1	0	0	0	0	1	1	1	15	74	0	247	0	0	1
0	1	0	1	0	0	1	0	0	1	15	75	1	204	0	1	0
0	0	1	0	0	0	0	0	1	0	15	72	0	174	0	1	1
0	1	0	0	0	0	0	1	1	1	14	82	0	232	0	0	0
0	0	1	0	0	0	0	1	1	0	12	81	1	250	1	1	1
0	1	0	0	0	0	0	0	0	1	13	82	0	216	1	1	1
0	0	1	0	1	0	0	1	1	0	15	73	1	198	0	0	1
0	1	0	0	0	0	0	0	0	1	14	77	0	210	1	1	1
0	0	1	1	0	0	1	0	0	0	15	96	0	179	0	1	1
0	1	0	0	0	0	0	1	1	1	15	93	1	182	0	1	0
0	0	1	0	0	0	0	1	1	0	15	74	0	193	0	1	1
0	1	1	0	0	1	0	0	0	1	14	97	1	210	1	0	1
0	0	1	1	0	0	1	0	1	0	15	75	0	216	0	0	1
0	1	0	0	0	0	0	1	0	1	12	78	1	244	0	1	1
0	0	1	0	0	0	0	1	1	0	15	100	0	204	0	0	1
0	1	1	1	0	0	1	0	1	1	14	72	1	213	0	1	1
0	0	0	0	0	0	0	1	0	0	14	84	0	221	0	1	1
0	0	1	1	0	0	1	0	0	1	15	79	0	203	0	1	0
0	0	1	0	1	1	0	0	1	1	14	71	1	193	0	0	1
0	1	0	0	0	0	0	1	0	1	12	87	0	183	0	1	1
0	0	1	0	0	1	0	1	1	1	14	85	0	232	0	1	1
0	1	1	1	0	1	1	0	0	1	12	91	0	170	1	0	1
0	0	0	0	0	0	0	0	1	1	13	83	1	170	0	0	1
0	0	1	1	0	0	1	1	0	1	15	82	0	201	0	1	0
0	1	1	0	0	0	0	1	1	0	15	87	0	186	1	0	1
0	0	1	0	0	0	0	0	0	1	15	91	1	238	0	1	0
0	1	0	0	1	0	0	1	1	1	14	74	0	202	0	1	1
0	0	1	1	0	0	1	0	0	1	13	76	0	186	0	1	1
0	1	0	0	0	1	0	0	1	0	12	72	0	188	0	1	1
0	0	1	0	0	0	0	1	1	1	12	79	1	218	0	0	1
0	1	0	1	0	0	1	1	0	1	14	86	0	208	1	1	1
0	0	1	0	0	0	0	0	1	1	14	91	0	230	0	0	0
0	0	1	0	0	0	0	0	1	0	13	74	1	241	0	1	1
0	0	1	0	0	0	0	1	1	1	13	92	0	199	1	0	0
0	1	0	1	0	0	1	1	0	1	14	73	1	200	0	0	1
0	0	1	0	0	0	0	0	1	1	13	86	0	217	0	1	0
0	1	0	0	0	0	0	1	1	1	15	91	1	205	0	0	1
0	1	1	0	0	0	0	0	0	1	15	93	0	245	0	1	0
0	0	0	0	0	0	0	0	1	0	13	94	0	246	0	1	1
0	0	1	1	1	0	1	1	0	1	15	75	1	236	0	1	0
0	1	1	0	0	0	0	1	1	0	12	72	0	205	1	0	1
0	0	1	0	0	0	0	0	0	1	15	78	0	236	0	0	1
0	1	0	0	0	0	0	1	1	1	12	90	1	222	0	1	1
0	0	1	0	0	0	0	1	0	1	12	77	0	221	0	0	1
0	0	1	0	0	0	0	1	1	0	14	85	1	227	0	0	1
0	0	0	0	1	0	0	0	1	1	13	78	1	214	1	1	1
0	1	1	1	0	0	1	1	1	0	14	98	0	224	0	1	1
0	0	1	1	0	1	1	0	1	1	12	90	0	179	0	0	0
0	1	1	0	0	0	0	1	1	0	13	82	1	198	0	1	1
0	0	1	0	1	0	0	1	0	1	12	75	0	225	1	0	0
0	1	0	0	0	0	0	0	1	0	15	96	0	219	0	1	1
0	0	1	1	0	0	1	1	1	1	12	79	1	244	0	0	1
0	1	1	0	0	0	0	1	1	0	14	77	0	212	1	1	1
0	0	0	1	0	1	1	0	0	1	15	72	1	202	0	0	0
0	0	1	0	0	0	0	1	1	1	13	94	0	205	0	1	1
0	0	1	0	0	0	0	1	1	1	12	100	0	215	0	0	0
0	1	0	1	0	0	1	0	0	0	14	95	0	220	0	0	1
0	0	1	0	0	0	0	1	1	1	12	93	1	225	0	1	0
0	1	0	0	0	0	0	0	1	1	14	79	0	176	0	1	1
0	1	1	0	0	0	0	0	0	1	15	80	1	224	0	0	0
0	1	1	0	0	0	0	1	1	0	15	100	0	216	0	0	1
0	1	0	1	0	0	1	1	1	1	12	83	0	223	0	0	0
0	1	1	0	0	1	0	0	0	0	15	81	1	250	0	1	1
0	0	1	0	0	0	0	1	1	1	15	77	0	203	0	0	1
0	1	0	0	0	0	0	1	0	0	14	100	0	218	0	0	1
0	0	1	1	1	0	1	1	1	1	13	83	0	208	1	1	1
0	1	0	0	0	1	0	0	1	0	12	78	0	192	1	1	1
0	0	1	0	0	0	0	1	0	1	12	74	0	220	0	1	1
0	1	0	0	1	1	0	0	1	0	12	95	0	188	0	1	1
0	1	1	1	0	0	1	0	0	1	12	89	1	194	1	1	1
0	1	0	0	0	0	0	0	1	0	14	94	0	228	0	1	1
0	0	1	0	0	0	0	1	0	1	14	84	1	221	0	1	0
0	1	0	0	0	0	0	1	1	1	15	80	0	180	0	1	1
0	0	1	0	0	1	0	0	1	1	14	88	1	191	0	1	0
0	1	1	0	0	0	0	1	1	0	15	76	0	213	0	1	1
0	0	0	1	0	1	1	1	0	1	15	91	0	200	0	1	0
0	1	1	0	0	0	0	0	1	0	13	76	0	237	1	1	1
0	0	1	0	1	0	0	1	0	1	14	95	0	217	0	1	0
0	1	0	1	0	0	1	0	1	1	15	83	1	197	0	0	1
0	0	1	0	1	0	0	0	0	1	14	73	0	229	0	1	1
0	1	0	0	0	1	0	1	1	0	15	96	1	191	0	1	1
0	1	1	0	0	0	0	1	1	1	12	73	0	229	0	1	1
0	1	0	0	1	0	0	0	1	0	15	100	0	228	1	1	1
0	0	1	0	0	0	0	1	0	1	12	99	0	216	0	1	0
0	1	0	0	0	0	0	1	1	1	13	77	0	227	0	0	1
0	0	1	0	0	0	0	1	0	1	13	70	1	204	0	0	1
0	1	1	0	0	1	0	0	1	0	13	85	0	244	0	1	1
0	0	1	1	0	0	1	1	0	1	12	87	1	232	0	1	0
0	1	0	1	0	1	1	0	1	0	14	83	0	206	0	0	1
0	0	1	0	0	0	0	0	1	1	12	97	0	197	0	0	1
0	1	0	0	0	0	0	1	1	0	12	88	0	210	1	0	0
0	0	1	1	1	0	1	0	0	1	13	99	0	264	0	0	1
0	1	0	0	0	0	0	1	1	0	15	94	1	189	0	1	1
0	0	1	0	0	1	0	1	1	1	14	78	0	230	1	1	1
0	1	0	0	0	0	0	1	0	0	14	95	1	194	0	1	1
0	0	1	0	0	0	0	0	1	1	12	71	0	202	0	1	1
0	1	0	1	0	0	1	1	1	0	12	85	0	184	0	0	0
0	1	1	0	0	0	0	0	0	1	13	97	0	221	0	0	1
0	1	1	0	1	0	0	0	1	0	14	100	0	190	0	1	1
0	0	1	0	0	0	0	1	0	1	13	76	0	209	0	0	1
0	1	0	1	0	0	1	1	1	0	12	77	0	175	1	1	1
0	0	1	0	0	0	0	0	1	1	13	79	1	214	0	0	0
0	1	1	0	0	0	0	1	1	1	15	86	1	218	0	0	1
0	0	1	0	1	1	0	0	0	1	12	98	0	239	0	0	0
0	1	1	1	0	1	1	0	1	0	12	75	0	235	0	1	1
0	0	1	0	0	0	0	1	0	1	12	77	0	248	0	0	1
0	1	0	0	1	1	0	1	1	0	15	87	0	204	0	1	1
0	0	1	0	0	0	0	0	0	1	15	79	0	204	1	1	1
0	1	0	0	0	0	0	1	1	0	14	70	0	255	0	1	0
0	0	1	0	0	0	0	1	0	1	15	83	1	170	1	1	1
0	1	0	1	0	1	1	1	0	0	12	86	0	189	0	1	1
0	1	1	0	0	0	0	0	1	1	12	80	0	214	0	0	1
0	1	0	0	0	0	0	1	1	1	15	91	0	249	0	0	1
0	0	1	1	1	0	1	0	1	1	12	90	0	185	0	1	0
0	1	1	0	0	0	0	0	1	0	15	71	0	188	0	0	1
0	0	1	0	0	0	0	1	0	1	12	78	1	176	1	1	0
0	1	1	0	0	0	0	1	1	1	15	75	0	245	0	1	1
0	0	1	1	0	0	1	0	0	1	15	96	0	223	0	1	0
0	1	0	0	1	0	0	0	1	0	14	97	0	196	0	0	1
0	0	1	0	0	0	0	1	0	1	14	93	0	212	0	1	0
0	1	1	1	0	1	1	1	1	0	12	86	0	191	0	1	1
0	0	1	0	0	0	0	0	1	1	13	80	0	217	0	1	1
0	1	0	0	0	0	0	1	0	0	15	99	1	205	1	0	1
0	1	1	0	0	1	0	0	1	1	14	70	0	201	0	0	1
0	0	1	0	0	0	0	0	1	0	15	86	1	232	0	1	1
0	1	0	0	0	0	0	1	0	1	14	92	0	213	0	1	0
0	0	1	1	1	0	1	1	1	0	12	81	0	201	1	1	1
0	1	1	0	0	0	0	0	1	1	15	97	0	212	0	0	1
0	1	1	0	0	0	0	0	1	1	12	93	0	249	0	1	1
0	1	1	1	0	1	1	1	0	1	15	73	0	189	0	0	0
0	0	1	0	0	0	0	1	1	0	12	76	0	228	0	1	1
0	1	0	0	0	0	0	0	0	1	15	82	0	239	1	1	1
0	0	1	0	0	1	0	1	1	1	14	90	0	221	0	1	0
0	1	1	0	0	0	0	0	0	0	15	81	0	250	0	0	1
0	0	1	0	0	0	0	0	1	1	13	86	0	233	0	1	1
0	1	1	0	0	0	0	1	1	0	12	84	0	195	0	1	1
0	0	0	0	0	0	0	1	1	1	14	89	0	230	0	0	1
0	1	1	0	0	0	0	0	0	0	15	70	0	219	0	1	1
0	0	0	1	0	0	1	0	1	1	13	84	0	213	1	1	0
0	1	1	1	1	1	1	1	0	1	12	81	0	228	1	1	1
0	0	1	0	0	0	0	1	1	1	15	76	0	215	0	1	1
0	1	1	0	0	0	0	0	1	1	15	82	0	199	0	1	1
0	0	1	1	0	0	1	1	1	1	15	80	1	211	0	1	0
0	1	1	0	0	0	0	0	0	0	15	87	0	193	1	1	1
0	1	1	0	0	1	0	0	1	1	15	95	0	224	0	0	1
0	1	1	0	1	0	0	1	0	0	12	85	0	202	1	1	1
0	0	1	0	0	0	0	1	1	1	15	85	1	224	0	0	0
0	1	1	1	0	0	1	0	1	0	12	80	0	188	0	1	1
0	0	0	0	0	1	0	0	1	1	15	97	0	202	1	1	1
0	1	1	0	1	0	0	1	0	0	15	81	0	218	0	0	1
0	0	0	0	0	0	0	1	1	1	15	91	0	250	0	1	0
0	1	1	1	0	1	1	0	1	0	12	88	0	202	0	0	1
0	0	0	0	0	0	0	1	1	1	15	86	0	211	0	1	0
0	1	1	0	0	0	0	0	0	0	15	98	0	196	0	1	1
0	0	0	0	0	0	0	0	1	1	15	71	0	211	0	1	1
0	1	1	1	0	0	1	1	1	0	12	74	1	204	0	1	1
0	0	1	0	0	0	0	1	1	1	12	86	0	190	0	0	1
0	1	1	0	0	0	0	0	1	0	12	70	0	213	1	1	1
0	1	1	0	0	0	0	0	1	1	12	83	0	205	0	0	0
0	1	1	1	0	0	1	1	0	1	15	100	0	230	0	1	1
0	0	0	1	0	0	1	1	1	1	15	88	0	205	0	0	1
0	1	1	0	0	0	0	0	0	1	14	90	0	234	1	1	1
0	0	1	0	0	0	0	1	1	1	12	94	0	188	0	1	1
0	1	1	1	0	0	1	0	1	1	14	92	1	219	0	1	1
0	1	0	0	0	1	0	0	1	1	12	100	0	220	0	1	1
0	1	1	0	1	1	0	1	1	0	14	76	0	226	0	1	1
0	1	1	0	0	0	0	1	0	1	15	81	0	237	0	0	0
0	0	0	0	0	0	0	0	1	1	15	70	1	240	1	1	1
0	1	1	1	1	1	1	1	1	1	15	90	0	240	0	1	1
